# Supplementary material for: Cholesterol-crystalized coronary atheroma as a potential precursor lesion causing acute coronary syndrome: a case report
Source: Eur Heart J Case Rep. 2019 Jul 16;3(3):ytz128. doi: 10.1093/ehjcr/ytz128 (PMC6764557; doi:10.1093/ehjcr/ytz128)
Supplement: ytz128_Supplementary_Data [file ytz128_supplementary_data.zip]

Archive with 9 entries (8 files):
- ytz128-Suppl_data/
- ytz128-Suppl_data/1. CAG prior to PCI.mp4
- ytz128-Suppl_data/2. OCT before PCI.mp4
- ytz128-Suppl_data/3. MRI.mp4
- ytz128-Suppl_data/4. 2nd CAG.mp4
- ytz128-Suppl_data/5. OCT at 2nd PCI.mp4
- ytz128-Suppl_data/6. NIRS-IVUS.mp4
- ytz128-Suppl_data/Thumbs.db
- ytz128-Suppl_data/Supplementary_Slide_Set.pptx
